# Supplementary material for: Sexual Dimorphism in the Expression of Mitochondria-Related Genes in Rat Heart at Different Ages
Source: PLoS One. 2015 Jan 23;10(1):e0117047. doi: 10.1371/journal.pone.0117047 (PMC4304718; doi:10.1371/journal.pone.0117047)
Supplement: S1 Table — (XLSX) [file pone.0117047.s001.xlsx]

## Sheet: Table S1
Table S1
List of 670 mitochondria-related genes
Gene Symbol	Gene Description
Aars2	alanyl-tRNA synthetase 2, mitochondrial (putative)
Abat	4-aminobutyrate aminotransferase
Abcb10	ATP-binding cassette, subfamily B (MDR/TAP), member 10
Abcb6	ATP-binding cassette, subfamily B (MDR/TAP), member 6
Abcb7	ATP-binding cassette, subfamily B (MDR/TAP), member 7
Abcd3	ATP-binding cassette, subfamily D (ALD), member 3
Abce1	ATP-binding cassette, subfamily E (OABP), member 1
Abcf2	ATP-binding cassette, subfamily F (GCN20), member 2
Abhd10	abhydrolase domain containing 10
Acaa2	acetyl-CoA acyltransferase 2
Acad10	acyl-CoA dehydrogenase family, member 10
Acad9	acyl-CoA dehydrogenase family, member 9
Acadl	acyl-CoA dehydrogenase, long chain
Acadm	acyl-CoA dehydrogenase, C-4 to C-12 straight chain
Acads	acyl-CoA dehydrogenase, C-2 to C-3 short chain
Acadsb	acyl-CoA dehydrogenase, short/branched chain
Acadvl	acyl-CoA dehydrogenase, very long chain
Acat1	acetyl-CoA acetyltransferase 1
Acbd3	acyl-CoA binding domain containing 3
Aco2	aconitase 2, mitochondrial
Acot13	acyl-CoA thioesterase 13
Acot2	acyl-CoA thioesterase 2
Acot9	acyl-CoA thioesterase 9
Acox1	acyl-CoA oxidase 1, palmitoyl
Acp1	acid phosphatase 1, soluble
Acsl1	acyl-CoA synthetase long-chain family member 1
Acsl3	acyl-CoA synthetase long-chain family member 3
Acsl4	acyl-CoA synthetase long-chain family member 4
Acsl5	acyl-CoA synthetase long-chain family member 5
Acsl6	acyl-CoA synthetase long-chain family member 6
Acss1	acyl-CoA synthetase short-chain family member 1
Acss2	acyl-CoA synthetase short-chain family member 2
Afg3l1	AFG3(ATPase family gene 3)-like 1 (S. cerevisiae)
Afg3l2	AFG3 ATPase family gene 3-like 2 (S. cerevisiae)
Agk	acylglycerol kinase
Agmat	agmatine ureohydrolase (agmatinase)
Agxt	alanine-glyoxylate aminotransferase
Agxt2l2	alanine-glyoxylate aminotransferase 2-like 2
Aifm1	apoptosis-inducing factor, mitochondrion-associated 1
Ak1	adenylate kinase 1
Ak2	adenylate kinase 2
Ak3	adenylate kinase 3
Akap1	A kinase (PRKA) anchor protein 1
Akap10	A kinase (PRKA) anchor protein 10
Alas1	aminolevulinate, delta-, synthase 1
Alas2	aminolevulinate, delta-, synthase 2
Aldh18a1	aldehyde dehydrogenase 18 family, member A1
Aldh1b1	aldehyde dehydrogenase 1 family, member B1
Aldh2	aldehyde dehydrogenase 2 family (mitochondrial)
Aldh3a2	aldehyde dehydrogenase 3 family, member A2
Aldh4a1	aldehyde dehydrogenase 4 family, member A1
Aldh5a1	aldehyde dehydrogenase 5 family, member A1
Aldh6a1	aldehyde dehydrogenase 6 family, member A1
Aldh7a1	aldehyde dehydrogenase 7 family, member A1
Aldoc	aldolase C, fructose-bisphosphate
Alkbh4	alkB, alkylation repair homolog 4 (E. coli)
Als2	amyotrophic lateral sclerosis 2 (juvenile) homolog (human)
Anxa10	annexin A10
Anxa8	annexin A8
Ap2m1	adaptor-related protein complex 2, mu 1 subunit
Apoe	apolipoprotein E
Aqp1	aquaporin 1
Aqp7	aquaporin 7
Aqp8	aquaporin 8
Aqp9	aquaporin 9
Araf	v-raf murine sarcoma 3611 viral oncogene homolog
Aspn	asporin
Atad3a	ATPase family, AAA domain containing 3A
Atg3	ATG3 autophagy related 3 homolog (S. cerevisiae)
Atp5a1	ATP synthase, H+ transporting, mitochondrial F1 complex, alpha subunit 1, cardiac muscle
Atp5b	ATP synthase, H+ transporting, mitochondrial F1 complex, beta polypeptide
Atp5c1	ATP synthase, H+ transporting, mitochondrial F1 complex, gamma polypeptide 1
Atp5d	ATP synthase, H+ transporting, mitochondrial F1 complex, delta subunit
Atp5e	ATP synthase, H+ transporting, mitochondrial F1 complex, epsilon subunit
Atp5f1	ATP synthase, H+ transporting, mitochondrial Fo complex, subunit B1
Atp5g1	ATP synthase, H+ transporting, mitochondrial Fo complex, subunit C1 (subunit 9)
Atp5g2	ATP synthase, H+ transporting, mitochondrial Fo complex, subunit C2 (subunit 9)
Atp5g3	ATP synthase, H+ transporting, mitochondrial Fo complex, subunit C3 (subunit 9)
Atp5h	ATP synthase, H+ transporting, mitochondrial Fo complex, subunit d
Atp5j	ATP synthase, H+ transporting, mitochondrial Fo complex, subunit F6
Atp5j2	ATP synthase, H+ transporting, mitochondrial Fo complex, subunit F2
Atp5l	ATP synthase, H+ transporting, mitochondrial Fo complex, subunit G
Atp5o	ATP synthase, H+ transporting, mitochondrial F1 complex, O subunit
Atp5s	ATP synthase, H+ transporting, mitochondrial Fo complex, subunit s (factor B)
Atpaf1	ATP synthase mitochondrial F1 complex assembly factor 1
Atpaf2	ATP synthase mitochondrial F1 complex assembly factor 2
Atpif1	ATPase inhibitory factor 1
Auh	AU RNA binding protein/enoyl-CoA hydratase
Aven	apoptosis, caspase activation inhibitor
Bad	BCL2-associated agonist of cell death
Bak1	BCL2-antagonist/killer 1
Bax	Bcl2-associated X protein
Bbc3	Bcl-2 binding component 3
Bcat2	branched chain amino acid transaminase 2, mitochondrial
Bckdha	branched chain ketoacid dehydrogenase E1, alpha polypeptide
Bckdhb	branched chain keto acid dehydrogenase E1, beta polypeptide
Bckdk	branched chain ketoacid dehydrogenase kinase
Bcl10	B-cell CLL/lymphoma 10
Bcl2	B-cell CLL/lymphoma 2
Bcl2l1	Bcl2-like 1
Bcl2l10	BCL2-like 10 (apoptosis facilitator)
Bcl2l2	Bcl2-like 2
Bcl3	B-cell CLL/lymphoma 3
Bcs1l	BCS1-like (S. cerevisiae)
Bdh1	3-hydroxybutyrate dehydrogenase, type 1
Bid	BH3 interacting domain death agonist
Bnip2	BCL2/adenovirus E1B interacting protein 2
Bnip3	BCL2/adenovirus E1B interacting protein 3
Bnip3l	BCL2/adenovirus E1B interacting protein 3-like
Bok	BCL2-related ovarian killer
Bphl	biphenyl hydrolase-like (serine hydrolase)
Brp44	brain protein 44
Brp44l	brain protein 44-like
Casp1	caspase 1
Casp12	caspase 12
Casp2	caspase 2
Casp3	caspase 3
Casp4	caspase 4, apoptosis-related cysteine peptidase
Casp6	caspase 6
Casp7	caspase 7
Casp8	caspase 8
Casp8ap2	caspase 8 associated protein 2
Casp9	caspase 9, apoptosis-related cysteine peptidase
Casq1	calsequestrin 1 (fast-twitch, skeletal muscle)
Cat	catalase
Cav2	caveolin 2
Cds2	CDP-diacylglycerol synthase (phosphatidate cytidylyltransferase) 2
Cebpa	CCAAT/enhancer binding protein (C/EBP), alpha
Cflar	CASP8 and FADD-like apoptosis regulator
Cidea	cell death-inducing DFFA-like effector a
Ckb	creatine kinase, brain
Ckmt2	creatine kinase, mitochondrial 2, sarcomeric
Clic4	chloride intracellular channel 4
Clpp	ClpP caseinolytic peptidase, ATP-dependent, proteolytic subunit homolog (E. coli)
Clpx	ClpX caseinolytic peptidase X homolog (E. coli)
Cltc	clathrin, heavy chain (Hc)
Cmpk2	cytidine monophosphate (UMP-CMP) kinase 2, mitochondrial
Coq10a	coenzyme Q10 homolog A (S. cerevisiae)
Coq10b	coenzyme Q10 homolog B (S. cerevisiae)
Coq2	coenzyme Q2 homolog, prenyltransferase (yeast)
Coq4	coenzyme Q4 homolog (S. cerevisiae)
Coq5	coenzyme Q5 homolog, methyltransferase (S. cerevisiae)
Coq6	coenzyme Q6 homolog, monooxygenase (S. cerevisiae)
Coq9	coenzyme Q9 homolog (S. cerevisiae)
Cox11	COX11 cytochrome c oxidase assembly homolog (yeast)
Cox15	COX15 homolog, cytochrome c oxidase assembly protein (yeast)
Cox16	COX16 cytochrome c oxidase assembly homolog
Cox17	COX17 cytochrome c oxidase assembly homolog (S. cerevisiae)
Cox18	COX18 cytochrome c oxidase assembly homolog (S. cerevisiae)
Cox4i1	cytochrome c oxidase subunit IV isoform 1
Cox4i2	cytochrome c oxidase subunit IV isoform 2 (lung)
Cox5a	cytochrome c oxidase, subunit Va
Cox5b	cytochrome c oxidase subunit Vb
Cox6a1	cytochrome c oxidase, subunit VIa, polypeptide 1
Cox6a2	cytochrome c oxidase subunit VIa polypeptide 2
Cox6b2	cytochrome c oxidase subunit VIb polypeptide 2
Cox6c	cytochrome c oxidase, subunit VIc
Cox7a2	cytochrome c oxidase subunit VIIa polypeptide 2
Cox7a2l	cytochrome c oxidase subunit VIIa polypeptide 2 like
Cox7b	cytochrome c oxidase subunit VIIb
Cox7c	cytochrome c oxidase, subunit VIIc
Cox8a	cytochrome c oxidase subunit VIIIa
Cox8b	cytochrome c oxidase, subunit VIIIb
Cpox	coproporphyrinogen oxidase
Cpt1a	carnitine palmitoyltransferase 1a, liver
Cpt1b	carnitine palmitoyltransferase 1b, muscle
Cpt1c	carnitine palmitoyltransferase 1c
Cpt2	carnitine palmitoyltransferase 2
Cpxm1	carboxypeptidase X (M14 family), member 1
Crat	carnitine O-acetyltransferase
Cs	citrate synthase
Ctsa	cathepsin A
Ctsb	cathepsin B
Ctsd	cathepsin D
Cyb5b	cytochrome b5 type B (outer mitochondrial membrane)
Cyb5r3	cytochrome b5 reductase 3
Cyba	cytochrome b-245, alpha polypeptide
Cyc1	cytochrome c-1
Cycs	cytochrome c, somatic
Cyp11a1	cytochrome P450, family 11, subfamily a, polypeptide 1
D2hgdh	D-2-hydroxyglutarate dehydrogenase
Dad1	defender against cell death 1
Dap	death-associated protein
Dapk1	death associated protein kinase 1
Dapk2	death-associated kinase 2
Dapk3	death-associated protein kinase 3
Dapl1	death associated protein-like 1
Daxx	death-domain associated protein
Dazap1	DAZ associated protein 1
Dbi	diazepam binding inhibitor (GABA receptor modulator, acyl-CoA binding protein)
Dbt	dihydrolipoamide branched chain transacylase E2
Decr1	2,4-dienoyl CoA reductase 1, mitochondrial
Dedd	death effector domain-containing
Dffa	DNA fragmentation factor, alpha subunit
Dffb	DNA fragmentation factor, 40kDa, beta polypeptide (caspase-activated DNase)
Dguok	deoxyguanosine kinase
Dhodh	dihydroorotate dehydrogenase (quinone)
Dhrs1	dehydrogenase/reductase (SDR family) member 1
Diablo	diablo, IAP-binding mitochondrial protein
Dlat	dihydrolipoamide S-acetyltransferase
Dld	dihydrolipoamide dehydrogenase
Dlst	dihydrolipoamide S-succinyltransferase (E2 component of 2-oxo-glutarate complex)
Dnaja3	DnaJ (Hsp40) homolog, subfamily A, member 3
Dnajc11	DnaJ (Hsp40) homolog, subfamily C, member 11
Dnm3	dynamin 3
Dqx1	DEAQ box RNA-dependent ATPase 1
Dtymk	deoxythymidylate kinase (thymidylate kinase)
Duox1	dual oxidase 1
Dut	deoxyuridine triphosphatase
E2f1	E2F transcription factor 1
Ech1	enoyl CoA hydratase 1, peroxisomal
Echdc3	enoyl Coenzyme A hydratase domain containing 3
Echs1	enoyl CoA hydratase, short chain, 1, mitochondrial
Efhd1	EF-hand domain family, member D1
Ehhadh	enoyl-CoA, hydratase/3-hydroxyacyl CoA dehydrogenase
Elovl6	ELOVL fatty acid elongase 6
Endog	endonuclease G
Etfa	electron-transfer-flavoprotein, alpha polypeptide
Etfb	electron-transfer-flavoprotein, beta polypeptide
Etfdh	electron-transferring-flavoprotein dehydrogenase
Fabp1	fatty acid binding protein 1, liver
Fabp3	fatty acid binding protein 3, muscle and heart
Fabp4	fatty acid binding protein 4, adipocyte
Fabp7	fatty acid binding protein 7, brain
Faf1	Fas (TNFRSF6) associated factor 1
Fahd1	fumarylacetoacetate hydrolase domain containing 1
Fdx1	ferredoxin 1
Fdxr	ferredoxin reductase
Fech	ferrochelatase
Fh1	fumarate hydratase 1
Fis1	fission 1 (mitochondrial outer membrane) homolog (S. cerevisiae)
Fkbp8	FK506 binding protein 8
Foxred1	FAD-dependent oxidoreductase domain containing 1
Fxc1	fractured callus expressed transcript 1
Fxn	frataxin
Gamt	guanidinoacetate N-methyltransferase
Gatm	glycine amidinotransferase (L-arginine:glycine amidinotransferase)
Gcat	glycine C-acetyltransferase
Gck	glucokinase
Gcsh	glycine cleavage system protein H (aminomethyl carrier)
Gfer	growth factor, augmenter of liver regeneration
Gfm1	G elongation factor, mitochondrial 1
Gfm2	G elongation factor, mitochondrial 2
Ghitm	growth hormone inducible transmembrane protein
Gldc	glycine dehydrogenase (decarboxylating)
Glrx5	glutaredoxin 5
Gls	glutaminase
Gls2	glutaminase 2 (liver, mitochondrial)
Glud1	glutamate dehydrogenase 1
Glul	glutamate-ammonia ligase
Got2	glutamic-oxaloacetic transaminase 2, mitochondrial (aspartate aminotransferase 2)
Gpam	glycerol-3-phosphate acyltransferase, mitochondrial
Gpd2	glycerol-3-phosphate dehydrogenase 2, mitochondrial
Gprc5c	G protein-coupled receptor, family C, group 5, member C
Gpx1	glutathione peroxidase 1
Gpx3	glutathione peroxidase 3
Gpx4	glutathione peroxidase 4
Grpel1	GrpE-like 1, mitochondrial
Grpel2	GrpE-like 2, mitochondrial
Gsr	glutathione reductase
Gstk1	glutathione S-transferase kappa 1
Gstp1	glutathione S-transferase pi 1
Hadh	hydroxyacyl-CoA dehydrogenase
Hadha	hydroxyacyl-CoA dehydrogenase/3-ketoacyl-CoA thiolase/enoyl-CoA hydratase (trifunctional protein), alpha subunit
Hadhb	hydroxyacyl-CoA dehydrogenase/3-ketoacyl-CoA thiolase/enoyl-CoA hydratase (trifunctional protein), beta subunit
Hax1	HCLS1 associated protein X-1
Hccs	holocytochrome c synthase
Hdhd3	haloacid dehalogenase-like hydrolase domain containing 3
Hey2	hairy/enhancer-of-split related with YRPW motif 2
Hibadh	3-hydroxyisobutyrate dehydrogenase
Hibch	3-hydroxyisobutyryl-CoA hydrolase
Hif1a	hypoxia-inducible factor 1, alpha subunit (basic helix-loop-helix transcription factor)
Hif1an	hypoxia-inducible factor 1, alpha subunit inhibitor
Hif3a	hypoxia inducible factor 3, alpha subunit
Hint2	histidine triad nucleotide binding protein 2
Hip1	huntingtin interacting protein 1
Hk1	hexokinase 1
Hk2	hexokinase 2
Hmgcl	3-hydroxymethyl-3-methylglutaryl-CoA lyase
Hmgcs2	3-hydroxy-3-methylglutaryl-CoA synthase 2 (mitochondrial)
Hscb	HscB iron-sulfur cluster co-chaperone homolog (E. coli)
Hsd17b10	hydroxysteroid (17-beta) dehydrogenase 10
Hsd17b4	hydroxysteroid (17-beta) dehydrogenase 4
Hsd3b1	hydroxy-delta-5-steroid dehydrogenase, 3 beta- and steroid delta-isomerase 1
Hsd3b6	hydroxy-delta-5-steroid dehydrogenase, 3 beta- and steroid delta-isomerase 6
Hsdl2	hydroxysteroid dehydrogenase like 2
Hspa1a	heat shock protein 1A
Hspa2	heat shock protein 2
Hspa9	heat shock protein 9
Hspb7	heat shock protein family, member 7 (cardiovascular)
Hspd1	heat shock protein 1 (chaperonin)
Hspe1	heat shock protein 1 (chaperonin 10)
Htra2	HtrA serine peptidase 2
Iars2	isoleucyl-tRNA synthetase 2, mitochondrial
Idh2	isocitrate dehydrogenase 2 (NADP+), mitochondrial
Idh3a	isocitrate dehydrogenase 3 (NAD+) alpha
Idh3g	isocitrate dehydrogenase 3 (NAD), gamma
Isca1	iron-sulfur cluster assembly 1 homolog (S. cerevisiae)
Iscu	iron-sulfur cluster scaffold homolog (E. coli)
Ivd	isovaleryl-CoA dehydrogenase
Kif1b	kinesin family member 1B
Kif5b	kinesin family member 5B
Kmo	kynurenine 3-monooxygenase (kynurenine 3-hydroxylase)
L2hgdh	L-2-hydroxyglutarate dehydrogenase
Lactb	lactamase, beta
Lars2	leucyl-tRNA synthetase 2, mitochondrial
Lcat	lecithin cholesterol acyltransferase
Ldhd	lactate dehydrogenase D
Lias	lipoic acid synthetase
Lipt1	lipoyltransferase 1
Lonp1	lon peptidase 1, mitochondrial
Lonp2	lon peptidase 2, peroxisomal
Lrp5	low density lipoprotein receptor-related protein 5
Lypla1	lysophospholipase 1
Macrod1	MACRO domain containing 1
Maoa	monoamine oxidase A
Maob	monoamine oxidase B
Mars2	methionyl-tRNA synthetase 2, mitochondrial
Mcart1	mitochondrial carrier triple repeat 1
Mcat	malonyl CoA:ACP acyltransferase (mitochondrial)
Mccc1	methylcrotonoyl-CoA carboxylase 1 (alpha)
Mccc2	methylcrotonoyl-CoA carboxylase 2 (beta)
Mdh2	malate dehydrogenase 2, NAD (mitochondrial)
Me2	malic enzyme 2, NAD(+)-dependent, mitochondrial
Me3	malic enzyme 3, NADP(+)-dependent, mitochondrial
Mfn1	mitofusin 1
Mfn2	mitofusin 2
Mib1	mindbomb homolog 1 (Drosophila)
Mipep	mitochondrial intermediate peptidase
Mlycd	malonyl-CoA decarboxylase
Mmaa	methylmalonic aciduria (cobalamin deficiency) cblA type
Mmadhc	methylmalonic aciduria (cobalamin deficiency) cblD type, with homocystinuria
Mpst	mercaptopyruvate sulfurtransferase
Mrm1	mitochondrial rRNA methyltransferase 1 homolog (S. cerevisiae)
Mrp63	mitochondrial ribosomal protein 63
Mrpl1	mitochondrial ribosomal protein L1
Mrpl10	mitochondrial ribosomal protein L10
Mrpl12	mitochondrial ribosomal protein L12
Mrpl13	mitochondrial ribosomal protein L13
Mrpl15	mitochondrial ribosomal protein L15
Mrpl16	mitochondrial ribosomal protein L16
Mrpl17	mitochondrial ribosomal protein L17
Mrpl19	mitochondrial ribosomal protein L19
Mrpl2	mitochondrial ribosomal protein L2
Mrpl20	mitochondrial ribosomal protein L20
Mrpl22	mitochondrial ribosomal protein L22
Mrpl23	mitochondrial ribosomal protein L23
Mrpl27	mitochondrial ribosomal protein L27
Mrpl3	mitochondrial ribosomal protein L3
Mrpl30	mitochondrial ribosomal protein L30
Mrpl32	mitochondrial ribosomal protein L32
Mrpl34	mitochondrial ribosomal protein L34
Mrpl35	mitochondrial ribosomal protein L35
Mrpl36	mitochondrial ribosomal protein L36
Mrpl37	mitochondrial ribosomal protein L37
Mrpl38	mitochondrial ribosomal protein L38
Mrpl40	mitochondrial ribosomal protein L40
Mrpl41	mitochondrial ribosomal protein L41
Mrpl42	mitochondrial ribosomal protein L42
Mrpl43	mitochondrial ribosomal protein L43
Mrpl45	mitochondrial ribosomal protein L45
Mrpl46	mitochondrial ribosomal protein L46
Mrpl47	mitochondrial ribosomal protein L47
Mrpl49	mitochondrial ribosomal protein L49
Mrpl50	mitochondrial ribosomal protein L50
Mrpl51	mitochondrial ribosomal protein L51
Mrpl52	mitochondrial ribosomal protein L52
Mrpl53	mitochondrial ribosomal protein L53
Mrpl54	mitochondrial ribosomal protein L54
Mrpl55	mitochondrial ribosomal protein L55
Mrps10	mitochondrial ribosomal protein S10
Mrps11	mitochondrial ribosomal protein S11
Mrps12	mitochondrial ribosomal protein S12
Mrps14	mitochondrial ribosomal protein S14
Mrps15	mitochondrial ribosomal protein S15
Mrps16	mitochondrial ribosomal protein S16
Mrps17	mitochondrial ribosomal protein S17
Mrps18a	mitochondrial ribosomal protein S18A
Mrps18b	mitochondrial ribosomal protein S18B
Mrps18c	mitochondrial ribosomal protein S18C
Mrps2	mitochondrial ribosomal protein S2
Mrps21	mitochondrial ribosomal protein S21
Mrps23	mitochondrial ribosomal protein S23
Mrps24	mitochondrial ribosomal protein S24
Mrps25	mitochondrial ribosomal protein S25
Mrps26	mitochondrial ribosomal protein S26
Mrps27	mitochondrial ribosomal protein S27
Mrps28	mitochondrial ribosomal protein S28
Mrps30	mitochondrial ribosomal protein S30
Mrps31	mitochondrial ribosomal protein S31
Mrps33	mitochondrial ribosomal protein S33
Mrps34	mitochondrial ribosomal protein S34
Mrps35	mitochondrial ribosomal protein S35
Mrps36	mitochondrial ribosomal protein S36
Mrps5	mitochondrial ribosomal protein S5
Mrps7	mitochondrial ribosomal protein S7
Mrrf	mitochondrial ribosome recycling factor
Mrs2	MRS2 magnesium homeostasis factor homolog (S. cerevisiae)
Msrb2	methionine sulfoxide reductase B2
Mtch1	mitochondrial carrier 1
Mtch2	mitochondrial carrier 2
Mterf	mitochondrial transcription termination factor
Mterfd1	MTERF domain containing 1
Mterfd2	MTERF domain containing 2
Mterfd3	MTERF domain containing 3
Mtfmt	mitochondrial methionyl-tRNA formyltransferase
Mtfr1	mitochondrial fission regulator 1
Mthfd1	methylenetetrahydrofolate dehydrogenase (NADP+ dependent) 1, methenyltetrahydrofolate cyclohydrolase, formyltetrahydrofolate synthetase
Mthfd2	methylenetetrahydrofolate dehydrogenase (NADP+ dependent) 2, methenyltetrahydrofolate cyclohydrolase
Mtif2	mitochondrial translational initiation factor 2
Mto1	mitochondrial translation optimization 1 homolog (S. cerevisiae)
Mtpap	mitochondrial poly(A) polymerase
Mtx2	metaxin 2
Mul1	mitochondrial E3 ubiquitin protein ligase 1
Nags	N-acetylglutamate synthase
Ndufa1	NADH dehydrogenase (ubiquinone) 1 alpha subcomplex, 1
Ndufa10	NADH dehydrogenase (ubiquinone) 1 alpha subcomplex 10
Ndufa11	NADH dehydrogenase (ubiquinone) 1 alpha subcomplex 11
Ndufa2	NADH dehydrogenase (ubiquinone) 1 alpha subcomplex, 2
Ndufa3	NADH dehydrogenase (ubiquinone) 1 alpha subcomplex, 3
Ndufa4	NADH dehydrogenase (ubiquinone) 1 alpha subcomplex, 4
Ndufa5	NADH dehydrogenase (ubiquinone) 1 alpha subcomplex 5
Ndufa6	NADH dehydrogenase (ubiquinone) 1 alpha subcomplex, 6 (B14)
Ndufa7	NADH dehydrogenase (ubiquinone) 1 alpha subcomplex, 7
Ndufa8	NADH dehydrogenase (ubiquinone) 1 alpha subcomplex, 8
Ndufa9	NADH dehydrogenase (ubiquinone) 1 alpha subcomplex, 9
Ndufab1	NADH dehydrogenase (ubiquinone) 1, alpha/beta subcomplex, 1
Ndufaf1	NADH dehydrogenase (ubiquinone) 1 alpha subcomplex, assembly factor 1
Ndufb10	NADH dehydrogenase (ubiquinone) 1 beta subcomplex, 10
Ndufb2	NADH dehydrogenase (ubiquinone) 1 beta subcomplex, 2
Ndufb3	NADH dehydrogenase (ubiquinone) 1 beta subcomplex 3
Ndufb4	NADH dehydrogenase (ubiquinone) 1 beta subcomplex 4
Ndufb5	NADH dehydrogenase (ubiquinone) 1 beta subcomplex, 5
Ndufb6	NADH dehydrogenase (ubiquinone) 1 beta subcomplex, 6
Ndufb7	NADH dehydrogenase (ubiquinone) 1 beta subcomplex, 7
Ndufb8	NADH dehydrogenase (ubiquinone) 1 beta subcomplex 8
Ndufb9	NADH dehydrogenase (ubiquinone) 1 beta subcomplex, 9
Ndufc1	NADH dehydrogenase (ubiquinone) 1, subcomplex unknown, 1
Ndufc2	NADH dehydrogenase (ubiquinone) 1, subcomplex unknown, 2
Ndufs1	NADH dehydrogenase (ubiquinone) Fe-S protein 1
Ndufs2	NADH dehydrogenase (ubiquinone) Fe-S protein 2
Ndufs3	NADH dehydrogenase (ubiquinone) Fe-S protein 3
Ndufs4	NADH dehydrogenase (ubiquinone) Fe-S protein 4
Ndufs5	NADH dehydrogenase (ubiquinone) Fe-S protein 5
Ndufs6	NADH dehydrogenase (ubiquinone) Fe-S protein 6
Ndufs7	NADH dehydrogenase (ubiquinone) Fe-S protein 7
Ndufs8	NADH dehydrogenase (ubiquinone) Fe-S protein 8
Ndufv1	NADH dehydrogenase (ubiquinone) flavoprotein 1
Ndufv2	NADH dehydrogenase (ubiquinone) flavoprotein 2
Ndufv3	NADH dehydrogenase (ubiquinone) flavoprotein 3
Nfs1	NFS1 nitrogen fixation 1 homolog (S. cerevisiae)
Nln	neurolysin (metallopeptidase M3 family)
Nme2	non-metastatic cells 2, protein (NM23B) expressed in
Nnt	nicotinamide nucleotide transhydrogenase
Npr1	natriuretic peptide receptor A/guanylate cyclase A (atrionatriuretic peptide receptor A)
Nrf1	nuclear respiratory factor 1
Nt5m	5',3'-nucleotidase, mitochondrial
Nthl1	nth (endonuclease III)-like 1 (E.coli)
Nudt19	nudix (nucleoside diphosphate linked moiety X)-type motif 19
Nudt8	nudix (nucleoside diphosphate linked moiety X)-type motif 8
Nudt9	nudix (nucleoside diphosphate linked moiety X)-type motif 9
Nup155	nucleoporin 155
Nup210	nucleoporin 210
Nup88	nucleoporin 88
Nup98	nucleoporin 98
Nupl2	nucleoporin like 2
Oat	ornithine aminotransferase
Ogdh	oxoglutarate (alpha-ketoglutarate) dehydrogenase (lipoamide)
Ogg1	8-oxoguanine DNA glycosylase
Opa1	optic atrophy 1 homolog (human)
Opa3	optic atrophy 3 (human)
Oxa1l	oxidase assembly 1-like
Oxct1	3-oxoacid CoA transferase 1
Oxct2a	3-oxoacid CoA transferase 2A
Oxsm	3-oxoacyl-ACP synthase, mitochondrial
Pak7	p21 protein (Cdc42/Rac)-activated kinase 7
Pank2	pantothenate kinase 2 (Hallervorden-Spatz syndrome)
Pars2	prolyl-tRNA synthetase 2, mitochondrial (putative)
Pcca	propionyl-coenzyme A carboxylase, alpha polypeptide
Pccb	propionyl CoA carboxylase, beta polypeptide
Pck2	phosphoenolpyruvate carboxykinase 2 (mitochondrial)
Pdcd10	programmed cell death 10
Pdcd11	programmed cell death 11
Pdcd2	programmed cell death 2
Pdcd2l	programmed cell death 2-like
Pdcd4	programmed cell death 4
Pdcd5	programmed cell death 5
Pdcd6	programmed cell death 6
Pdcd6ip	programmed cell death 6 interacting protein
Pdcd7	programmed cell death 7
Pdha1	pyruvate dehydrogenase (lipoamide) alpha 1
Pdhb	pyruvate dehydrogenase (lipoamide) beta
Pdhx	pyruvate dehydrogenase complex, component X
Pdk1	pyruvate dehydrogenase kinase, isozyme 1
Pdk2	pyruvate dehydrogenase kinase, isozyme 2
Pdk3	pyruvate dehydrogenase kinase, isozyme 3
Pdk4	pyruvate dehydrogenase kinase, isozyme 4
Pdp1	pyruvate dehyrogenase phosphatase catalytic subunit 1
Pdp2	pyruvate dehyrogenase phosphatase catalytic subunit 2
Pecr	peroxisomal trans-2-enoyl-CoA reductase
Pemt	phosphatidylethanolamine N-methyltransferase
Peo1	progressive external ophthalmoplegia 1
Perp	PERP, TP53 apoptosis effector
Pet112l	PET112-like (yeast)
Pex11a	peroxisomal biogenesis factor 11 alpha
Pex11b	peroxisomal biogenesis factor 11 beta
Pgs1	phosphatidylglycerophosphate synthase 1
Phb	prohibitin
Pink1	PTEN induced putative kinase 1
Pitrm1	pitrilysin metallopeptidase 1
Pkm2	pyruvate kinase, muscle
Pla2g1b	phospholipase A2, group IB, pancreas
Pla2g2a	phospholipase A2, group IIA (platelets, synovial fluid)
Pla2g4a	phospholipase A2, group IVA (cytosolic, calcium-dependent)
Pla2g5	phospholipase A2, group V
Pmpca	peptidase (mitochondrial processing) alpha
Pmpcb	peptidase (mitochondrial processing) beta
Pnpt1	polyribonucleotide nucleotidyltransferase 1
Polg	polymerase (DNA directed), gamma
Polg2	polymerase (DNA directed), gamma 2, accessory subunit
Polr3h	polymerase (RNA) III (DNA directed) polypeptide H
Polrmt	polymerase (RNA) mitochondrial (DNA directed)
Por	P450 (cytochrome) oxidoreductase
Ppa1	pyrophosphatase (inorganic) 1
Ppara	peroxisome proliferator activated receptor alpha
Ppard	peroxisome proliferator-activated receptor delta
Pparg	peroxisome proliferator-activated receptor gamma
Ppargc1a	peroxisome proliferator-activated receptor gamma, coactivator 1 alpha
Ppargc1b	peroxisome proliferator-activated receptor gamma, coactivator 1 beta
Ppif	peptidylprolyl isomerase F
Ppm1k	protein phosphatase, Mg2+/Mn2+ dependent, 1K
Ppox	protoporphyrinogen oxidase
Prdx2	peroxiredoxin 2
Prdx3	peroxiredoxin 3
Prdx5	peroxiredoxin 5
Prodh	proline dehydrogenase (oxidase) 1
Prodh2	proline dehydrogenase (oxidase) 2
Ptpmt1	protein tyrosine phosphatase, mitochondrial 1
Pycr1	pyrroline-5-carboxylate reductase 1
Rab32	RAB32, member RAS oncogene family
Rab5a	RAB5A, member RAS oncogene family
Raf1	v-raf-leukemia viral oncogene 1
Rnf13	ring finger protein 13
Rnf7	ring finger protein 7
Romo1	reactive oxygen species modulator 1
Rsrc1	arginine/serine-rich coiled-coil 1
Rtn4ip1	reticulon 4 interacting protein 1
Sardh	sarcosine dehydrogenase
Sars2	seryl-tRNA synthetase 2, mitochondrial
Scp2	sterol carrier protein 2
Sdha	succinate dehydrogenase complex, subunit A, flavoprotein (Fp)
Sdhb	succinate dehydrogenase complex, subunit B, iron sulfur (Ip)
Sdhc	succinate dehydrogenase complex, subunit C, integral membrane protein
Sdhd	succinate dehydrogenase complex, subunit D, integral membrane protein
Sfxn1	sideroflexin 1
Sfxn2	sideroflexin 2
Sfxn4	sideroflexin 4
Sfxn5	sideroflexin 5
Sgpp1	sphingosine-1-phosphate phosphatase 1
Sh3glb1	SH3-domain GRB2-like endophilin B1
Shmt1	serine hydroxymethyltransferase 1 (soluble)
Shmt2	serine hydroxymethyltransferase 2 (mitochondrial)
Slc22a4	solute carrier family 22 (organic cation transporter), member 4
Slc25a1	solute carrier family 25 (mitochondrial carrier, citrate transporter), member 1
Slc25a10	solute carrier family 25 (mitochondrial carrier; dicarboxylate transporter), member 10
Slc25a11	solute carrier family 25 (mitochondrial carrier; oxoglutarate carrier), member 11
Slc25a12	solute carrier family 25 (mitochondrial carrier, Aralar), member 12
Slc25a13	solute carrier family 25, member 13 (citrin)
Slc25a14	solute carrier family 25 (mitochondrial carrier, brain), member 14
Slc25a15	solute carrier family 25 (mitochondrial carrier; ornithine transporter) member 15
Slc25a16	solute carrier family 25 (mitochondrial carrier, Graves disease autoantigen), member 16
Slc25a17	solute carrier family 25 (mitochondrial carrier, peroxisomal membrane protein), member 17
Slc25a19	solute carrier family 25 (mitochondrial thiamine pyrophosphate carrier), member 19
Slc25a2	solute carrier family 25 (mitochondrial carrier, ornithine transporter) member 2
Slc25a20	solute carrier family 25 (carnitine/acylcarnitine translocase), member 20
Slc25a21	solute carrier family 25 (mitochondrial oxodicarboxylate carrier), member 21
Slc25a22	solute carrier family 25 (mitochondrial carrier, glutamate), member 22
Slc25a23	solute carrier family 25 (mitochondrial carrier; phosphate carrier), member 23
Slc25a24	solute carrier family 25 (mitochondrial carrier, phosphate carrier), member 24
Slc25a25	solute carrier family 25 (mitochondrial carrier, phosphate carrier), member 25
Slc25a26	solute carrier family 25, member 26
Slc25a27	solute carrier family 25, member 27
Slc25a28	solute carrier family 25, member 28
Slc25a29	solute carrier family 25, member 29
Slc25a3	solute carrier family 25 (mitochondrial carrier, phosphate carrier), member 3
Slc25a30	solute carrier family 25, member 30
Slc25a32	solute carrier family 25, member 32
Slc25a33	solute carrier family 25, member 33
Slc25a34	solute carrier family 25, member 34
Slc25a36	solute carrier family 25, member 36
Slc25a37	solute carrier family 25, member 37
Slc25a38	solute carrier family 25, member 38
Slc25a39	solute carrier family 25, member 39
Slc25a4	solute carrier family 25 (mitochondrial carrier; adenine nucleotide translocator), member 4
Slc25a42	solute carrier family 25, member 42
Slc25a44	solute carrier family 25, member 44
Slc25a45	solute carrier family 25, member 45
Slc25a5	solute carrier family 25 (mitochondrial carrier; adenine nucleotide translocator), member 5
Slc27a3	solute carrier family 27 (fatty acid transporter), member 3
Slc35b3	solute carrier family 35, member B3
Slc3a1	solute carrier family 3, member 1
Slc40a1	solute carrier family 39 (iron-regulated transporter), member 1
Slc9a6	solute carrier family 9 (sodium/hydrogen exchanger), member 6
Sod1	superoxide dismutase 1, soluble
Sod2	superoxide dismutase 2, mitochondrial
Sqrdl	sulfide quinone reductase-like (yeast)
Ssbp1	single-stranded DNA binding protein 1
Star	steroidogenic acute regulatory protein
Sucla2	succinate-CoA ligase, ADP-forming, beta subunit
Suclg1	succinate-CoA ligase, alpha subunit
Suclg2	succinate-CoA ligase, GDP-forming, beta subunit
Suox	sulfite oxidase
Supv3l1	suppressor of var1, 3-like 1 (S. cerevisiae)
Surf1	surfeit 1
Synj2bp	synaptojanin 2 binding protein
Tars2	threonyl-tRNA synthetase 2, mitochondrial (putative)
Tfam	transcription factor A, mitochondrial
Tfb1m	transcription factor B1, mitochondrial
Tfb2m	transcription factor B2, mitochondrial
Timm10	translocase of inner mitochondrial membrane 10 homolog (yeast)
Timm13	translocase of inner mitochondrial membrane 13 homolog (yeast)
Timm17a	translocase of inner mitochondrial membrane 17 homolog A (yeast)
Timm17b	translocase of inner mitochondrial membrane 17 homolog B (yeast)
Timm22	translocase of inner mitochondrial membrane 22 homolog (yeast)
Timm23	translocase of inner mitochondrial membrane 23 homolog (yeast)
Timm44	translocase of inner mitochondrial membrane 44 homolog (yeast)
Timm8a1	translocase of inner mitochondrial membrane 8 homolog a1 (yeast)
Timm8b	translocase of inner mitochondrial membrane 8 homolog b (yeast)
Tk2	thymidine kinase 2, mitochondrial
Tm9sf1	transmembrane 9 superfamily member 1
Tmem126a	transmembrane protein 126A
Tmem143	transmembrane protein 143
Tmem14c	transmembrane protein 14C
Tmlhe	trimethyllysine hydroxylase, epsilon
Tomm20	translocase of outer mitochondrial membrane 20 homolog (yeast)
Tomm22	translocase of outer mitochondrial membrane 22 homolog (yeast)
Tomm34	translocase of outer mitochondrial membrane 34
Tomm40	translocase of outer mitochondrial membrane 40 homolog (yeast)
Tomm7	translocase of outer mitochondrial membrane 7 homolog (yeast)
Tomm70a	translocase of outer mitochondrial membrane 70 homolog A (S. cerevisiae)
Trap1	TNF receptor-associated protein 1
Triap1	TP53 regulated inhibitor of apoptosis 1
Trmu	tRNA 5-methylaminomethyl-2-thiouridylate methyltransferase
Trnt1	tRNA nucleotidyl transferase, CCA-adding, 1
Tspo	translocator protein
Tst	thiosulfate sulfurtransferase
Tufm	Tu translation elongation factor, mitochondrial
Tusc3	tumor suppressor candidate 3
Txn1	thioredoxin 1
Txn2	thioredoxin 2
Txnrd2	thioredoxin reductase 2
Ucp1	uncoupling protein 1 (mitochondrial, proton carrier)
Ucp2	uncoupling protein 2 (mitochondrial, proton carrier)
Ucp3	uncoupling protein 3 (mitochondrial, proton carrier)
Ung	uracil-DNA glycosylase
Uqcrb	ubiquinol-cytochrome c reductase binding protein
Uqcrc1	ubiquinol-cytochrome c reductase core protein I
Uqcrc2	ubiquinol cytochrome c reductase core protein 2
Uqcrfs1	ubiquinol-cytochrome c reductase, Rieske iron-sulfur polypeptide 1
Uqcrh	ubiquinol-cytochrome c reductase hinge protein
Uqcrq	ubiquinol-cytochrome c reductase, complex III subunit VII
Vars	valyl-tRNA synthetase
Vdac1	voltage-dependent anion channel 1
Vdac2	voltage-dependent anion channel 2
Vdac3	voltage-dependent anion channel 3
Wars2	tryptophanyl tRNA synthetase 2 (mitochondrial)
Wwox	WW domain-containing oxidoreductase
Xpnpep3	X-prolyl aminopeptidase (aminopeptidase P) 3, putative
Yars2	tyrosyl-tRNA synthetase 2 (mitochondrial)
Yme1l1	YME1-like 1 (S. cerevisiae)
