# Supplementary material for: Sexual Dimorphism in the Expression of Mitochondria-Related Genes in Rat Heart at Different Ages
Source: PLoS One. 2015 Jan 23;10(1):e0117047. doi: 10.1371/journal.pone.0117047 (PMC4304718; doi:10.1371/journal.pone.0117047)
Supplement: S2 Table — (XLSX) [file pone.0117047.s002.xlsx]

## Sheet: Table S2
Table S2
Sexually dimorphic genes in hearts of Fischer 344 rats
Young Rats (8-week)
Gene Symbol	Gene Description	p	FC
Abcb7	ATP-binding cassette, subfamily B (MDR/TAP), member 7	0.0202228	0.825546
Acaa2	acetyl-CoA acyltransferase 2	0.0332992	1.10274
Acads	acyl-CoA dehydrogenase, C-2 to C-3 short chain	0.0217427	1.28588
Acsl4	acyl-CoA synthetase long-chain family member 4	0.00977038	0.850447
Alas2	aminolevulinate, delta-, synthase 2	0.0056903	0.551283
Aldh2	aldehyde dehydrogenase 2 family (mitochondrial)	0.0326633	1.11037
Atp5l	ATP synthase, H+ transporting, mitochondrial Fo complex, subunit G	0.0415917	1.08288
Bax	Bcl2-associated X protein	0.0204524	1.05471
Casp4	caspase 4, apoptosis-related cysteine peptidase	0.000438626	0.852381
Casq1	calsequestrin 1 (fast-twitch, skeletal muscle)	0.0316288	0.791459
Cmpk2	cytidine monophosphate (UMP-CMP) kinase 2, mitochondrial	0.0329404	0.662
Coq10a	coenzyme Q10 homolog A (S. cerevisiae)	3.80224e-05	1.11425
Dapl1	death associated protein-like 1	0.0291474	0.528964
E2f1	E2F transcription factor 1	0.00418914	0.713822
Ech1	enoyl CoA hydratase 1, peroxisomal	0.0172658	1.17576
Gatm	glycine amidinotransferase (L-arginine:glycine amidinotransferase)	0.0335093	0.771983
Gcat	glycine C-acetyltransferase	0.0136327	1.15626
Glrx5	glutaredoxin 5	0.0120155	0.94331
Hadhb	hydroxyacyl-CoA dehydrogenase/3-ketoacyl-CoA thiolase/enoyl-CoA hydratase (trifunctional protein), beta subunit	0.0360787	1.11514
Hmgcs2	3-hydroxy-3-methylglutaryl-CoA synthase 2 (mitochondrial)	0.0232403	1.61788
Iscu	iron-sulfur cluster scaffold homolog (E. coli)	0.0116889	1.08677
Lonp1	lon peptidase 1, mitochondrial	0.0115984	1.15008
Me2	malic enzyme 2, NAD(+)-dependent, mitochondrial	0.0406046	1.1881
Mfn1	mitofusin 1	0.0399848	1.07588
Mlycd	malonyl-CoA decarboxylase	0.0325348	1.17961
Mrps10	mitochondrial ribosomal protein S10	0.0385827	1.15063
Mrs2	MRS2 magnesium homeostasis factor homolog (S. cerevisiae)	0.00237737	0.930159
Mtch2	mitochondrial carrier 2	0.0342241	1.90813
Mterfd3	MTERF domain containing 3	0.011144	1.8518
Mthfd2	methylenetetrahydrofolate dehydrogenase (NADP+ dependent) 2, methenyltetrahydrofolate cyclohydrolase	0.00817655	0.685214
Nln	neurolysin (metallopeptidase M3 family)	0.0326823	0.897065
Nt5m	5',3'-nucleotidase, mitochondrial	0.0479399	0.906566
Opa1	optic atrophy 1 homolog (human)	0.0466601	0.962702
Oxct1	3-oxoacid CoA transferase 1	0.0397236	1.14348
Pcca	propionyl-coenzyme A carboxylase, alpha polypeptide	0.032318	1.05784
Pdk4	pyruvate dehydrogenase kinase, isozyme 4	0.00185594	1.44269
Pla2g4a	phospholipase A2, group IVA (cytosolic, calcium-dependent)	0.0104824	0.898504
Ppargc1a	peroxisome proliferator-activated receptor gamma, coactivator 1 alpha	0.011312	1.23652
Slc25a16	solute carrier family 25 (mitochondrial carrier, Graves disease autoantigen), member 16	0.0244142	0.930961
Slc25a2	solute carrier family 25 (mitochondrial carrier, ornithine transporter) member 2	0.0432982	0.521244
Sqrdl	sulfide quinone reductase-like (yeast)	0.00257673	1.15657
Sucla2	succinate-CoA ligase, ADP-forming, beta subunit	0.0316384	1.94453
Timm22	translocase of inner mitochondrial membrane 22 homolog (yeast)	0.0212348	0.934946
Tmlhe	trimethyllysine hydroxylase, epsilon	0.0211066	0.944778
Triap1	TP53 regulated inhibitor of apoptosis 1	0.00974109	1.07161
Txn2	thioredoxin 2	0.0093782	1.11109
FC - Fold Change calculated as a ratio of average expression levels in female hearts to male hearts
p - probability value < 0.05
Adult Rats (21-week)
Gene Symbol	Gene Description	p	FC
Abhd10	abhydrolase domain containing 10	0.0490903	0.848258
Acaa2	acetyl-CoA acyltransferase 2	0.0018668	0.738902
Acadm	acyl-CoA dehydrogenase, C-4 to C-12 straight chain	0.00171843	0.899289
Acat1	acetyl-CoA acetyltransferase 1	0.0496526	0.886985
Acot2	acyl-CoA thioesterase 2	0.0108717	1.24049
Acsl3	acyl-CoA synthetase long-chain family member 3	0.00415891	1.33454
Acsl6	acyl-CoA synthetase long-chain family member 6	0.00824133	0.790163
Agk	acylglycerol kinase	0.0203545	0.870972
Ak2	adenylate kinase 2	0.049037	0.867738
Ak3	adenylate kinase 3	0.0264188	0.891856
Atp5a1	ATP synthase, H+ transporting, mitochondrial F1 complex, alpha subunit 1, cardiac muscle	0.0153024	0.868999
Atp5g1	ATP synthase, H+ transporting, mitochondrial Fo complex, subunit C1 (subunit 9)	0.0351003	0.701758
Atpaf2	ATP synthase mitochondrial F1 complex assembly factor 2	0.0027388	0.71875
Auh	AU RNA binding protein/enoyl-CoA hydratase	0.00651278	0.749242
Aven	apoptosis, caspase activation inhibitor	0.0381185	0.857978
Bad	BCL2-associated agonist of cell death	0.0400791	0.735731
Bckdha	branched chain ketoacid dehydrogenase E1, alpha polypeptide	0.0362292	0.838236
Bckdk	branched chain ketoacid dehydrogenase kinase	0.0427744	0.818458
Bnip2	BCL2/adenovirus E1B interacting protein 2	0.0118012	0.860971
Brp44	brain protein 44	0.038649	0.678374
Casp1	caspase 1	0.00482473	0.725917
Casp12	caspase 12	0.00225973	0.791606
Casp2	caspase 2	0.0398849	1.2936
Casp3	caspase 3	0.00441705	0.563528
Casp4	caspase 4, apoptosis-related cysteine peptidase	0.0160746	0.698201
Clpp	ClpP caseinolytic peptidase, ATP-dependent, proteolytic subunit homolog (E. coli)	0.0319682	0.751109
Cmpk2	cytidine monophosphate (UMP-CMP) kinase 2, mitochondrial	0.00344015	0.706973
Coq2	coenzyme Q2 homolog, prenyltransferase (yeast)	0.0159305	0.690781
Coq4	coenzyme Q4 homolog (S. cerevisiae)	0.0119631	0.676624
Coq5	coenzyme Q5 homolog, methyltransferase (S. cerevisiae)	0.0118718	0.699256
Cox11	COX11 cytochrome c oxidase assembly homolog (yeast)	0.00761062	2.01885
Cyb5r3	cytochrome b5 reductase 3	0.0229627	0.900015
Cyba	cytochrome b-245, alpha polypeptide	0.00658566	0.648274
Cyp11a1	cytochrome P450, family 11, subfamily a, polypeptide 1	0.00774382	0.575178
D2hgdh	D-2-hydroxyglutarate dehydrogenase	0.00434998	0.771325
Dapk2	death-associated kinase 2	0.00132297	0.682342
Dapk3	death-associated protein kinase 3	0.0494267	0.812767
Dffa	DNA fragmentation factor, alpha subunit	0.00853765	0.785448
Dffb	DNA fragmentation factor, 40kDa, beta polypeptide (caspase-activated DNase)	0.0376182	0.525333
Dhodh	dihydroorotate dehydrogenase (quinone)	0.00375284	0.78821
Dlat	dihydrolipoamide S-acetyltransferase	0.0409593	0.898328
Fech	ferrochelatase	0.00224331	0.691864
Fkbp8	FK506 binding protein 8	0.0126984	0.727915
Gck	glucokinase	0.035851	0.794652
Gcsh	glycine cleavage system protein H (aminomethyl carrier)	0.0246467	0.777824
Gls	glutaminase	0.01125	1.44264
Gpx3	glutathione peroxidase 3	0.00151129	0.647569
Grpel1	GrpE-like 1, mitochondrial	0.0450263	0.724544
Hdhd3	haloacid dehalogenase-like hydrolase domain containing 3	0.0067455	0.757652
Hif1a	hypoxia-inducible factor 1, alpha subunit (basic helix-loop-helix transcription factor)	0.0268047	1.2273
Hif1an	hypoxia-inducible factor 1, alpha subunit inhibitor	0.0467934	0.817615
Hscb	HscB iron-sulfur cluster co-chaperone homolog (E. coli)	0.0116189	0.701695
Hspd1	heat shock protein 1 (chaperonin)	0.0293453	0.647854
Iars2	isoleucyl-tRNA synthetase 2, mitochondrial	0.0366637	1.15232
Idh2	isocitrate dehydrogenase 2 (NADP+), mitochondrial	0.0165287	0.736899
Iscu	iron-sulfur cluster scaffold homolog (E. coli)	0.0107908	0.77301
Ivd	isovaleryl-CoA dehydrogenase	0.00492938	0.795352
Lars2	leucyl-tRNA synthetase 2, mitochondrial	0.0276343	0.639966
Ldhd	lactate dehydrogenase D	0.0288405	0.84307
Lonp1	lon peptidase 1, mitochondrial	0.0084983	1.23893
Maob	monoamine oxidase B	0.0430233	0.556749
Mdh2	malate dehydrogenase 2, NAD (mitochondrial)	0.0104852	0.820269
Mpst	mercaptopyruvate sulfurtransferase	0.036659	0.798615
Mrpl1	mitochondrial ribosomal protein L1	0.0276336	0.787615
Mrpl10	mitochondrial ribosomal protein L10	0.00399899	0.724893
Mrpl17	mitochondrial ribosomal protein L17	0.0431576	0.798104
Mrpl3	mitochondrial ribosomal protein L3	0.0112697	0.76537
Mrpl45	mitochondrial ribosomal protein L45	0.00554744	0.720874
Mrpl50	mitochondrial ribosomal protein L50	0.0152734	0.582666
Mrps21	mitochondrial ribosomal protein S21	0.0402798	0.472882
Mrps23	mitochondrial ribosomal protein S23	0.041888	0.770135
Mrps27	mitochondrial ribosomal protein S27	0.0378609	0.772564
Mrps5	mitochondrial ribosomal protein S5	0.0491031	0.827242
Mrps7	mitochondrial ribosomal protein S7	0.00157401	0.67466
Mterfd2	MTERF domain containing 2	0.0494079	0.756197
Mthfd2	methylenetetrahydrofolate dehydrogenase (NADP+ dependent) 2, methenyltetrahydrofolate cyclohydrolase	0.0470663	0.771082
Mtif2	mitochondrial translational initiation factor 2	0.0080689	1.13352
Mto1	mitochondrial translation optimization 1 homolog (S. cerevisiae)	0.0361508	0.753806
Ndufaf1	NADH dehydrogenase (ubiquinone) 1 alpha subcomplex, assembly factor 1	0.0310846	0.834753
Ndufv1	NADH dehydrogenase (ubiquinone) flavoprotein 1	0.021798	0.83107
Nfs1	NFS1 nitrogen fixation 1 homolog (S. cerevisiae)	0.0448649	0.84422
Nt5m	5',3'-nucleotidase, mitochondrial	0.00898342	0.679519
Nup155	nucleoporin 155	0.0155322	1.47769
Nup210	nucleoporin 210	0.00929847	1.29728
Nup88	nucleoporin 88	0.0236771	1.10413
Oxsm	3-oxoacyl-ACP synthase, mitochondrial	0.0128077	0.818204
Pdcd10	programmed cell death 10	0.0438835	0.661623
Pdcd6	programmed cell death 6	0.0184741	0.721567
Pdcd7	programmed cell death 7	0.0298484	1.17578
Pdhx	pyruvate dehydrogenase complex, component X	0.039814	0.794299
Pdk1	pyruvate dehydrogenase kinase, isozyme 1	0.00882675	0.689186
Pdk4	pyruvate dehydrogenase kinase, isozyme 4	0.0184542	1.76245
Peo1	progressive external ophthalmoplegia 1	0.010413	1.34993
Pet112l	PET112-like (yeast)	0.0403682	0.880687
Pgs1	phosphatidylglycerophosphate synthase 1	0.0101368	0.869098
Phb	prohibitin	0.026133	0.669677
Pla2g2a	phospholipase A2, group IIA (platelets, synovial fluid)	0.00476286	0.545683
Pla2g5	phospholipase A2, group V	0.0456381	0.768867
Rnf13	ring finger protein 13	0.0182047	0.889729
Shmt1	serine hydroxymethyltransferase 1 (soluble)	0.0059789	0.785145
Slc25a11	solute carrier family 25 (mitochondrial carrier; oxoglutarate carrier), member 11	0.0172707	0.773621
Slc25a19	solute carrier family 25 (mitochondrial thiamine pyrophosphate carrier), member 19	0.043072	0.733986
Slc25a34	solute carrier family 25, member 34	0.015634	0.596171
Slc25a38	solute carrier family 25, member 38	0.0456867	0.716529
Slc25a4	solute carrier family 25 (mitochondrial carrier; adenine nucleotide translocator), member 4	0.0398228	0.810913
Slc3a1	solute carrier family 3, member 1	0.00908094	1.31887
Suox	sulfite oxidase	0.0278155	1.17089
Supv3l1	suppressor of var1, 3-like 1 (S. cerevisiae)	0.00312272	0.766523
Tfb1m	transcription factor B1, mitochondrial	0.0387548	0.745249
Timm44	translocase of inner mitochondrial membrane 44 homolog (yeast)	0.0106819	0.723702
Tmem14c	transmembrane protein 14C	0.0486199	0.744775
Tomm40	translocase of outer mitochondrial membrane 40 homolog (yeast)	0.0374384	0.796606
Tomm70a	translocase of outer mitochondrial membrane 70 homolog A (S. cerevisiae)	0.0311227	0.861979
Vdac1	voltage-dependent anion channel 1	0.0250822	0.725434
FC - Fold Change calculated as a ratio of average expression levels in female hearts to male hearts
p - probability value < 0.05
Old Rats (78-week)
Gene Symbol	Gene Description	p	FC
Acsl4	acyl-CoA synthetase long-chain family member 4	0.00990952	0.795121
Alkbh4	alkB, alkylation repair homolog 4 (E. coli)	0.0194903	0.719949
Bnip3l	BCL2/adenovirus E1B interacting protein 3-like	4.22948e-05	0.470655
Casp7	caspase 7	0.0101117	1.14744
Ckb	creatine kinase, brain	0.0482342	0.844479
Cox7a2	cytochrome c oxidase subunit VIIa polypeptide 2	0.0360724	1.17383
Cox7b	cytochrome c oxidase subunit VIIb	0.0131671	1.21298
Cox8a	cytochrome c oxidase subunit VIIIa	0.00897424	1.67275
Ctsa	cathepsin A	0.0318496	0.817168
Cyba	cytochrome b-245, alpha polypeptide	0.0408802	0.818876
Dap	death-associated protein	0.0400575	0.855952
Dapk1	death associated protein kinase 1	0.0322029	0.809937
Fis1	fission 1 (mitochondrial outer membrane) homolog (S. cerevisiae)	0.0175167	1.13776
Gcsh	glycine cleavage system protein H (aminomethyl carrier)	0.031747	1.13063
Gpx3	glutathione peroxidase 3	0.0135231	0.690917
Hspa2	heat shock protein 2	0.00698363	0.845576
Isca1	iron-sulfur cluster assembly 1 homolog (S. cerevisiae)	0.0494012	0.917899
Macrod1	MACRO domain containing 1	0.00555979	1.20304
Mipep	mitochondrial intermediate peptidase	0.0391766	1.12635
Mrpl34	mitochondrial ribosomal protein L34	0.0442709	1.08736
Mrps17	mitochondrial ribosomal protein S17	0.0355416	1.16365
Mrps23	mitochondrial ribosomal protein S23	0.0402987	1.1129
Mrps30	mitochondrial ribosomal protein S30	0.0126753	1.14195
Mrrf	mitochondrial ribosome recycling factor	0.0490764	1.10707
Mtfmt	mitochondrial methionyl-tRNA formyltransferase	0.0127322	1.18872
Mthfd2	methylenetetrahydrofolate dehydrogenase (NADP+ dependent) 2, methenyltetrahydrofolate cyclohydrolase	0.0196106	0.739784
Mtif2	mitochondrial translational initiation factor 2	0.049174	1.16878
Ndufa1	NADH dehydrogenase (ubiquinone) 1 alpha subcomplex, 1	0.0165046	1.14393
Ndufa2	NADH dehydrogenase (ubiquinone) 1 alpha subcomplex, 2	0.0406685	1.07474
Ndufb2	NADH dehydrogenase (ubiquinone) 1 beta subcomplex, 2	0.0445526	1.12605
Ndufs6	NADH dehydrogenase (ubiquinone) Fe-S protein 6	0.0371197	1.11853
Ndufv3	NADH dehydrogenase (ubiquinone) flavoprotein 3	0.0163071	1.1151
Pdcd5	programmed cell death 5	0.0111754	1.16116
Pdp1	pyruvate dehyrogenase phosphatase catalytic subunit 1	0.0433306	1.26677
Ppard	peroxisome proliferator-activated receptor delta	0.0366354	1.23568
Sfxn4	sideroflexin 4	0.0319366	1.08307
Slc25a16	solute carrier family 25 (mitochondrial carrier, Graves disease autoantigen), member 16	0.0273394	1.15069
Surf1	surfeit 1	0.0168411	1.12418
Triap1	TP53 regulated inhibitor of apoptosis 1	0.0438698	1.1004
Uqcrc2	ubiquinol cytochrome c reductase core protein 2	0.0418401	1.17186
Xpnpep3	X-prolyl aminopeptidase (aminopeptidase P) 3, putative	0.0491119	0.515349
FC - Fold Change calculated as a ratio of average expression levels in female hearts to male hearts
p - probability value < 0.05
