# Supplementary material for: Sexual Dimorphism in the Expression of Mitochondria-Related Genes in Rat Heart at Different Ages
Source: PLoS One. 2015 Jan 23;10(1):e0117047. doi: 10.1371/journal.pone.0117047 (PMC4304718; doi:10.1371/journal.pone.0117047)
Supplement: S3 Table — (XLSX) [file pone.0117047.s003.xlsx]

## Sheet: Table S3
Table S3
List of GO terms evaluated using rat heart gene expression data
GO Terms	Genes per GO term	Significance (p-value) of GO terms
		Young (8 weeks)	Adult (21 weeks)	Old (78 weeks)
Amino acid metabolic process	14	0.39143	0.032747	0.842328
Apoptosis	65	0.004594	0.003233	0.007906
ATP binding	7	0.253911	0.668615	0.527565
Autophagy	2	0.585494	0.80088	0.826804
Brain protein	2	0.159096	0.117137	0.646428
Branched chain family amino acid catabolic process	5	0.167707	0.015447	0.366944
Calcium ion binding	3	0.24944	0.17668	0.670825
Cholesterol metabolic process	2	0.291964	0.322731	0.333211
Clathrin coat	2	0.22163	0.147996	0.999245
Complex1	36	0.990109	0.104958	0.0385
Complex2	4	0.496791	0.752775	0.745186
Complex3	7	0.710868	0.29388	0.139528
Complex4	20	0.910332	0.104162	0.009069
Complex5	18	0.437542	0.080248	0.4725
DNA Repair	6	0.468352	0.319051	0.593851
DNA Replication	5	0.293658	0.090822	0.141935
Electron carrier activity	10	0.11566	0.074323	0.262067
Endocytosis	2	0.613201	0.084762	0.553449
Fatty Acid Metabolism	53	0.00659	0.001157	0.949736
Fatty acid binding	4	0.278237	0.151396	0.482243
Gluconeogenesis	2	0.546496	0.089814	0.336909
Glycolysis	5	0.679781	0.083259	0.333465
Heart development	2	0.384574	0.723835	0.821922
Helicase activity	2	0.158323	0.042642	0.423391
Heme biosynthetic process	6	0.058896	0.028468	0.440912
Hydrolase activity	8	0.997417	0.004271	0.684406
Intracellular protein transport	2	0.4996	0.638578	0.130184
Iron-sulfur cluster binding	2	0.114746	0.047987	0.099558
Ketone metabolic process	3	0.340615	0.842208	0.261661
Kinase activity	8	0.010353	0.142091	0.077973
Kinase, adenylate	3	0.33438	0.048332	0.607972
Krebs Cycle	13	0.514477	0.076773	0.434906
Ligase activity	4	0.843512	0.045954	0.569134
Magnesium ion transport	2	0.022664	0.411008	0.297415
Metalloendopeptidase activity	8	0.276666	0.466396	0.316603
Microtubule motor activity	2	0.843644	0.07736	0.769354
Mito Genome Maintenance	2	0.624691	0.07559	0.491264
Mitochondrial Biogenesis	4	0.134818	0.521289	0.432143
Mitochondrial fission	3	0.73249	0.053718	0.10041
Mitochondrial Fusion	4	0.006082	0.679232	0.960696
Nucleoside metabolic process	4	0.605387	0.148083	0.103399
Nucleotide metabolic process	7	0.037504	0.005485	0.019744
Oxidative Phosphorylation	85	0.971397	0.108982	0.033672
Oxidative Stress	23	0.050481	0.033466	0.165332
Oxidoreductase activity	28	0.264416	0.003311	0.227629
Peptidase activity	10	0.054615	0.07582	0.339842
Peroxisomal Biogenesis	2	0.387054	0.503573	0.181266
Phosphatase activity	3	0.150238	0.073246	0.183002
Phospholipid metabolic process	6	0.256002	0.003228	0.177709
Protein Biosynthesis	77	0.976603	0.038829	0.137357
Protein folding	12	0.283513	0.099656	0.394085
Protein serine/threonine kinase activity	5	0.607977	0.074332	0.305132
Pyruvate dehydrogenase complex	11	0.17478	0.002427	0.067791
Pyruvate metabolic process	2	0.066688	0.443123	0.327418
Regulation of sequestering of calcium ion	2	0.184616	0.852078	0.721633
Response to oxidative Stress	2	0.20506	0.263217	0.25022
RNA processing	6	0.144019	0.609426	0.372944
Signal transduction	4	0.223035	0.310947	0.213065
Spermatogenesis	2	0.357118	0.151844	0.65421
Steroid biosynthesis/metabolism	7	0.200212	0.276962	0.738299
Transaminase activity	7	0.095822	0.029465	0.103459
Transcription	7	0.136295	0.111916	0.21297
Transcription Factor	8	0.418898	0.164846	0.154984
Transcription_Mitochondrial	3	0.841939	0.094032	0.713476
Transferase activity	6	0.156858	0.15807	0.127908
Transport Activity_Cobalamin	2	0.302739	0.437045	0.346339
Transport System	81	0.411658	0.000701	0.317462
Ubiquinone biosynthetic process	7	0.009231	0.026717	0.499391
Bold p-values (< 0.05) show significant sex differences
